# Supplementary material for: Global threat status, rarity, and species distribution affect prevalence of Atlantic Forest endemic birds in citizen-collected datasets
Source: Camb Prism Extinct. 2024 Nov 22;2:e17. doi: 10.1017/ext.2024.22 (PMC11895707; doi:10.1017/ext.2024.22)
Supplement: Forti et al. supplementary material [file S2755095824000226sup001.zip]

Archive with 9 entries (9 files):
- Supplementary Table3 new.docx
- Supplementary Table2 new.docx
- Supplementary Table S4 new.xlsx
- Supplementary Table 1.docx
- S5 - script models to share.R
- fig2_pdf.pdf
- fig 4_new.pdf
- fig 3.pdf
- fig 1.pdf
