# Supplementary material for: Global threat status, rarity, and species distribution affect prevalence of Atlantic Forest endemic birds in citizen-collected datasets
Source: Camb Prism Extinct. 2024 Nov 22;2:e17. doi: 10.1017/ext.2024.22 (PMC11895707; doi:10.1017/ext.2024.22)
Supplement: Forti et al. supplementary material [file S2755095824000226sup001.zip › Supplementary Table S4 new.xlsx]

## Sheet: Planilha1
	models
Parameters	lm(formula = log10(range) ~ iucn, data = dados, na.action = na.exclude)	lm(formula = log10(range) ~ family, data = dados, na.action = na.exclude)	lm(formula = log10(biomass) ~ iucn, data = dados, na.action = na.exclude)	lm(formula = log10(biomass) ~ family, data = dados, na.action = na.exclude)
model r2	0.5741	0.2255	0.5148	0.5578
model F-statistic	70.77	1.656	20.16	4.676
model p value	< 2.2e-16***	0.02133*	2.384e-11***	3.277e-06***
N	210	210	76	76
Intercept estimate	2.5388	5.25971	3.2838	6.16331
iucnEN estimate	1.2871	NA	1.461	NA
iucnLC estimate	3.1296	NA	3.0495	NA
iucnNT estimate	2.6411	NA	2.3542	NA
iucnVU estimate	1.7688	NA	1.9623	NA
Intercept p value	<0.0000000000000002***	5.22e-16 ***	<0.0000000000000002***	< 2e-16 ***
iucnEN p value	0.0000271***	NA	0.0000396***	NA
iucnLC p value	<0.0000000000000002***	NA	0.00000000000256***	NA
iucnNT p value	<0.0000000000000002***	NA	0.00000000187***	NA
iucnVU p value	0.00000000155***	NA	0.0000000231***	NA
familyBucconidae estimate	NA	0.65528	NA	0.59171
familyCaprimulgidae estimate	NA	0.45401	NA	NA
familyConopophagidae estimate	NA	-0.18347	NA	-1.44982
familyCorvidae estimate	NA	0.45734	NA	NA
familyCotingidae estimate	NA	-0.59574	NA	-0.2034
familyCracidae estimate	NA	-0.43553	NA	0.05784
familyFormicariidae estimate	NA	0.03243	NA	NA
familyFringillidae estimate	NA	0.74345	NA	NA
familyFurnariidae estimate	NA	0.15332	NA	-1.09725
familyGalbulidae estimate	NA	0.33097	NA	-1.37582
familyGrallariidae estimate	NA	0.434	NA	NA
familyIcteridae estimate	NA	-3.20918	NA	-0.62015
familyMitrospingidae estimate	NA	-0.17347	NA	NA
familyMomotidae estimate	NA	0.93498	NA	NA
familyOdontophoridae estimate	NA	0.97689	NA	NA
familyPasserellidae estimate	NA	0.073	NA	NA
familyPicidae estimate	NA	0.61059	NA	0.74152
familyPipridae estimate	NA	-0.67977	NA	-2.23826
familyPolioptilidae estimate	NA	0.38491	NA	NA
familyPsittacidae estimate	NA	-0.63511	NA	-0.28506
familyRallidae estimate	NA	0.70815	NA	NA
familyRamphastidae estimate	NA	0.71723	NA	NA
familyRhinocryptidae estimate	NA	-0.90092	NA	-2.11442
familyStrigidae estimate	NA	0.61346	NA	NA
familyThamnophilidae estimate	NA	-0.61845	NA	-1.67217
familyThraupidae estimate	NA	-0.03571	NA	-1.3754
familyTinamidae estimate	NA	0.76951	NA	2.07549
familyTityridae estimate	NA	0.26432	NA	-2.02387
familyTrochilidae estimate	NA	0.10751	NA	-1.05103
familyTrogonidae estimate	NA	0.87603	NA	NA
familyTyrannidae estimate	NA	-0.04709	NA	-1.50517
familyVireonidae estimate	NA	0.56855	NA	NA
familyBucconidae p value	NA	0.4835	NA	0.53724
familyCaprimulgidae p value	NA	0.701	NA	NA
familyConopophagidae p value	NA	0.8444	NA	0.133494
familyCorvidae p value	NA	0.6989	NA	NA
familyCotingidae p value	NA	0.3833	NA	0.717282
familyCracidae p value	NA	0.5777	NA	0.9391
familyFormicariidae p value	NA	0.9723	NA	NA
familyFringillidae p value	NA	0.4268	NA	NA
familyFurnariidae p value	NA	0.8047	NA	0.058743
familyGalbulidae p value	NA	0.7795	NA	0.154118
familyGrallariidae p value	NA	0.7136	NA	NA
familyIcteridae p value	NA	0.0072 **	NA	0.517924
familyMitrospingidae p value	NA	0.8834	NA	NA
familyMomotidae p value	NA	0.4294	NA	NA
familyOdontophoridae p value	NA	0.4091	NA	NA
familyPasserellidae p value	NA	0.9508	NA	NA
familyPicidae p value	NA	0.3716	NA	0.329165
familyPipridae p value	NA	0.3483	NA	0.022097*
familyPolioptilidae p value	NA	0.7448	NA	NA
familyPsittacidae p value	NA	0.3302	NA	0.598078
familyRallidae p value	NA	0.5494	NA	NA
familyRamphastidae p value	NA	0.3914	NA	NA
familyRhinocryptidae p value	NA	0.1778	NA	0.000846***
familyStrigidae p value	NA	0.4124	NA	NA
familyThamnophilidae p value	NA	0.3166	NA	0.002042**
familyThraupidae p value	NA	0.9546	NA	0.021658*
familyTinamidae p value	NA	0.5154	NA	0.033308*
familyTityridae p value	NA	0.7519	NA	0.037781*
familyTrochilidae p value	NA	0.8708	NA	0.124146
familyTrogonidae p value	NA	0.459	NA	NA
familyTyrannidae p value	NA	0.9399	NA	0.006819**
familyVireonidae p value	NA	0.6307	NA	NA
